# Supplementary material for: Identification of candidate genes involved in isoquinoline alkaloids biosynthesis in Dactylicapnos scandens by transcriptome analysis
Source: Sci Rep. 2017 Aug 22;7:9119. doi: 10.1038/s41598-017-08672-w (PMC5567367; doi:10.1038/s41598-017-08672-w)
Supplement: Supplementary file 2 — Supplementary Tables [file 41598_2017_8672_MOESM2_ESM.xlsx]

## Sheet: Supplementary Table 1
Supplementary Table 1. Quality assessment of the sequencing data.
Sample	Raw reads	Clean reads	Clean bases(G)	Error(%)	Q20(%)	Q30(%)	GC(%)
Leaf 1	34561352	33696172	4.21	0.02	96.82	92.51	43.33
Leaf 2	26777140	26142724	3.27	0.01	97.11	93.09	43.77
Leaf 3	29952146	29043100	3.63	0.02	96.38	91.67	43.45
Stem 1	25925432	25269226	3.16	0.02	96.74	92.48	43.81
Stem 2	36292858	35371020	4.42	0.02	96.77	92.43	43.52
Stem 3	34580038	33741568	4.22	0.01	96.86	92.64	43.26
Root 1	27602700	26975814	3.37	0.01	97.26	93.5	43.75
Root 2	31568234	30861460	3.86	0.01	97.28	93.5	43.44
Root 3	28407566	27780242	3.47	0.01	97.13	93.25	43.2
Total number	275667466	268881326	33.61	-	-	-	-

## Sheet: Supplementary Table 2
Supplementary Table 2. The main identified isoquinoline alkaloid pathway biosynthetic enzyme genes from D. scandens unigenes.
Unigenes name				Best hits				Annotation
TyrAT,L-tyrosine aminotransferase (2.6.1.5)
c39558_g1				K00815				tyrosine aminotransferase
c31991_g1				XP_010250299.1				PREDICTED: probable aminotransferase TAT2 isoform X1 [Nelumbo nucifera]
c32275_g1				O85746				Tyrosine aminotransferase OS=Klebsiella pneumoniae GN=tyrB PE=1 SV=1
TYDC，tyrosine decarboxylase（4.1.1.25）
c58987_g1				P54771				Tyrosine/DOPA decarboxylase 5 OS=Papaver somniferum GN=TYDC5 PE=2 SV=1
c52251_g2				XP_011024500.1				PREDICTED: tyrosine decarboxylase 1-like isoform X2 [Populus euphratica]
c46436_g2				ACJ76782.1				tyrosine/DOPA decarboxylase [Argemone mexicana]
c43088_g1				XP_010277895.1				PREDICTED: aromatic-L-amino-acid decarboxylase-like [Nelumbo nucifera]
3OHase,tyrosine/tyramine 3-hydroxylase (1.14.16.2)
c55137_g2				PF12549				Tyrosine hydroxylase N terminal
c83222_g1				PF12549				Tyrosine hydroxylase N terminal
c632_g1				PF12549				Tyrosine hydroxylase N terminal
c51526_g2				PF02778//PF01974//PF12549				tRNA intron endonuclease, N-terminal domain//tRNA intron endonuclease, catalytic C-terminal domain//Tyrosine hydroxylase N terminal
NCS, (S)-norcoclaurine synthase（4.2.1.78）
c53488_g1				AEB71889.1				(S)-norcoclaurine synthase [Corydalis saxicola]
c51327_g1				AEB71889.1				(S)-norcoclaurine synthase [Corydalis saxicola]
c53488_g2				AEB71889.1				(S)-norcoclaurine synthase [Corydalis saxicola]
6OMT，(S)-norcoclaurine 6-O-methyltransferase（2.1.1.128）
c50372_g1				AKO60153.1				S-adenosyl-L-methionine:O-methyltransferase [Papaver somniferum]
c57415_g1				Q9LEL6				(RS)-norcoclaurine 6-O-methyltransferase OS=Coptis japonica PE=1 SV=1
c55366_g1				AKO60153.1				S-adenosyl-L-methionine:O-methyltransferase [Papaver somniferum]
c32115_g1				AKO60153.1				S-adenosyl-L-methionine:O-methyltransferase [Papaver somniferum]
c50372_g3				AKO60153.1				S-adenosyl-L-methionine:O-methyltransferase [Papaver somniferum]
c50372_g2				AKO60153.1				S-adenosyl-L-methionine:O-methyltransferase [Papaver somniferum]
c24557_g1				Q6WUC1				(RS)-norcoclaurine 6-O-methyltransferase OS=Papaver somniferum GN=PSOMT2 PE=1 SV=1
c63935_g1				Q9LEL6				(RS)-norcoclaurine 6-O-methyltransferase OS=Coptis japonica PE=1 SV=1
c97656_g1				Q6WUC1				(RS)-norcoclaurine 6-O-methyltransferase OS=Papaver somniferum GN=PSOMT2 PE=1 SV=1
c80617_g1				Q6WUC1				(RS)-norcoclaurine 6-O-methyltransferase OS=Papaver somniferum GN=PSOMT2 PE=1 SV=1
CNMT,(S)-coclaurine N-methyltransferase （2.1.1.140）
c15584_g1				XP_010261992.1				PREDICTED: (S)-coclaurine N-methyltransferase-like [Nelumbo nucifera]
c79133_g1				Q5C9L6				(S)-coclaurine N-methyltransferase OS=Thalictrum flavum subsp. glaucum PE=1 SV=1
c55002_g1				AAP45316.1				S-adenosyl-L-methionine:coclaurine N-methyltransferase [Papaver somniferum]
c53651_g2				C3SBS8				(S)-tetrahydroprotoberberine N-methyltransferase OS=Eschscholzia californica PE=1 SV=1
c83363_g1				C3SBS8.1				RecName: Full=(S)-tetrahydroprotoberberine N-methyltransferase; Short=EcTNMT [Eschscholzia californica]
c49370_g1				K13384				(S)-coclaurine N-methyltransferase
c54521_g1				Q108P1.1				RecName: Full=(S)-tetrahydroprotoberberine N-methyltransferase; Short=PsTNMT [Papaver somniferum]
c55002_g2				Q5C9L6				(S)-coclaurine N-methyltransferase OS=Thalictrum flavum subsp. glaucum PE=1 SV=1
c94861_g1				C3SBS8.1				RecName: Full=(S)-tetrahydroprotoberberine N-methyltransferase; Short=EcTNMT [Eschscholzia californica]
c53859_g4				K13384				(S)-coclaurine N-methyltransferase
c38054_g1				C3SBW0.1				RecName: Full=Pavine N-methyltransferase; Short=PfPavNMT [Thalictrum flavum subsp. glaucum]
c54521_g2				C3SBS8				(S)-tetrahydroprotoberberine N-methyltransferase OS=Eschscholzia californica PE=1 SV=1
NMCH,N-methylcoclaurine 3'-hydroxylase( 1.14.13.71)
c20607_g1				AAF61400.1				(S)-N-methylcoclaurine 3'-hydroxylase [Papaver somniferum]
c49850_g2				ACO90224.1				putative (S)-N-methylcoclaurine 3'-hydroxylase [Papaver bracteatum]
c47566_g1				O64899				(S)-N-methylcoclaurine 3'-hydroxylase isozyme 1 (Fragment) OS=Eschscholzia californica GN=CYP80B1 PE=2 SV=1
c49850_g1				AAU20767.1				(S)-N-methylcoclaurine 3'-hydroxylase [Thalictrum flavum subsp. glaucum]
4’OMT,3'-hydroxy-N-methylcoclaurine 4'-O-methyltransferase（2.1.1.116）
c53376_g1				gb|AKO60152.1				S-adenosyl-L-methionine:O-methyltransferase [Papaver somniferum]
BBE,berberine bridge enzyme( 1.21.3.3)
c55638_g2				AAD17487.1				berberine bridge enzyme [Berberis stolonifera]
CFS,(S)-cheilanthifoline synthase (1.14.21.2)
c54888_g1				B5UAQ8				Cheilanthifoline synthase OS=Eschscholzia californica GN=CYP719A5 PE=1 SV=1
SPS,(S)-stylopine synthase( 1.14.21.1)
c92390_g1				B1NF19				(S)-stylopine synthase OS=Argemone mexicana GN=CYP719A13 PE=1 SV=1
c85958_g1				Q50LH3				(S)-stylopine synthase 1 OS=Eschscholzia californica GN=CYP719A2 PE=1 SV=1
TNMT,(S)-tetrahydroprotoberberine N-methyltransferase (2.1.1.122)
c53651_g2				C3SBS8				(S)-tetrahydroprotoberberine N-methyltransferase OS=Eschscholzia californica PE=1 SV=1
c83363_g1				C3SBS8.1				RecName: Full=(S)-tetrahydroprotoberberine N-methyltransferase; Short=EcTNMT [Eschscholzia californica]
c49370_g1				K13384				(S)-coclaurine N-methyltransferase
c7056_g1				C3SBS8				(S)-tetrahydroprotoberberine N-methyltransferase OS=Eschscholzia californica PE=1 SV=1
c54521_g1				Q108P1.1				RecName: Full=(S)-tetrahydroprotoberberine N-methyltransferase; Short=PsTNMT [Papaver somniferum]
c94861_g1				K13384				(S)-coclaurine N-methyltransferase
c53859_g4				C3SBS8.1				RecName: Full=(S)-tetrahydroprotoberberine N-methyltransferase; Short=EcTNMT [Eschscholzia californica]
c53651_g1				C3SBS8				(S)-tetrahydroprotoberberine N-methyltransferase OS=Eschscholzia californica PE=1 SV=1
c54521_g2				C3SBS8.1				RecName: Full=(S)-tetrahydroprotoberberine N-methyltransferase; Short=EcTNMT [Eschscholzia californica]
c45025_g1				C3SBU5				(S)-tetrahydroprotoberberine N-methyltransferase 1 OS=Papaver bracteatum PE=1 SV=1
c77311_g1				AKN62838.1				(S)-tetrahydroprotoberberine-cis-N-methyltransferase, partial [Papaver bracteatum]
MSH,(S)--N-methylstylopine 14-hydroxylase( 1.14.-.-)
c40920_g1				L7X3S1				Methyltetrahydroprotoberberine 14-monooxygenase OS=Papaver somniferum GN=CYP82N4 PE=1 SV=1
CTS,corytuberine synthase（1.14.13.21）
c49850_g3				AJD20229.1				corytuberine synthase [Sinopodophyllum hexandrum]

## Sheet: Supplementary Table 3
Supplementary Table 3. Statistics for putative transcription factors in D. scandens unigenes.
TF family	Number of unigenes	TF family	Number of unigenes
MYB	118	SET	29
bHLH	71	AUX/IAA	27
C2H2	69	GRAS	26
C3H	64	MADS	25
Orphans	62	Trihelix	23
HB	58	ARF	16
FAR1	56	SBP	16
mTERF	55	Jumonji	15
WRKY	52	CSD	7
NAC	52	BSD	7
bZIP	48	CAMTA	4
SNF2	40	LUG	2
GNAT	35	DBP	2
PHD	34	Others	508
CCAAT	31	Total number of TFs	1552
